# Supplementary material for: Association between Statins and Retinal Vascular Occlusion: A Population-Based Cohort Study
Source: Int J Environ Res Public Health. 2021 Sep 18;18(18):9864. doi: 10.3390/ijerph18189864 (PMC8471930; doi:10.3390/ijerph18189864)
Supplement: Supplementary file 1 [file ijerph-18-09864-s001.zip]

Archive with 1 entries (1 files):
- ijerph-1339756-supplementary.pdf
